# Supplementary material for: Investigating the Relationship of Genotype and Geographical Location on Volatile Composition and Sensory Profile of Celery (Apium graveolens)
Source: Int J Mol Sci. 2021 Nov 6;22(21):12016. doi: 10.3390/ijms222112016 (PMC8584909; doi:10.3390/ijms222112016)
Supplement: Supplementary file 1 [file ijms-22-12016-s001.zip]

Archive with 1 entries (1 files):
- ijms-1429086-supplementary.pdf
